# Supplementary material for: Integrated analysis of metabolome and transcriptome reveals the mechanism of divergent acute heat stress responses in mango cultivars
Source: Front Plant Sci. 2026 Jun 12;17:1805686. doi: 10.3389/fpls.2026.1805686 (PMC13303361; doi:10.3389/fpls.2026.1805686)
Supplement: Supplementary file 1 [file DataSheet1.zip › Supplementary Figure and Table/Supplementary Table S1.xlsx]

## Sheet: Sheet1
Supplementary Table S1 Throughput and quality detection using RNA-seq
Sample	Raw Reads	Clean Reads	Clean Base(G)	Error Rate (%)	Q20	Q30	GC Content(%)
					(%)	(%)
TC-T-1	47602470	46284640	6.94	0.03	96.85	91.4	42.92
TC-T-2	51623766	50512970	7.58	0.03	96.81	91.32	42.87
TC-T-3	49098434	47739086	7.16	0.03	96.79	91.25	42.85
JC-T-1	46576606	45538988	6.83	0.03	96.56	90.72	42.42
JC-T-2	51193000	49872688	7.48	0.03	97.24	92.27	42.54
JC-T-3	53837954	52498358	7.87	0.03	96.85	91.45	43.02
GC-T-1	50675218	49807622	7.47	0.03	96.91	91.51	42.7
GC-T-2	45683398	44885530	6.73	0.03	96.65	90.91	42.79
GC-T-3	48962906	47679052	7.15	0.03	96.79	91.18	42.73
TW2-T-1	44155564	43194952	6.48	0.03	96.73	91.07	42.73
TW2-T-2	49831208	48185716	7.23	0.03	98.09	94.17	42.85
TW2-T-3	48017356	46731078	7.01	0.03	98.11	94.21	42.64
JW2-T-1	43792428	42932868	6.44	0.03	96.58	90.79	43.07
JW2-T-2	48101646	47111516	7.07	0.03	96.77	91.22	43.17
JW2-T-3	52166254	50996060	7.65	0.03	96.98	91.72	43.03
GW2-T-1	49458238	48434100	7.27	0.03	96.88	91.44	42.64
GW2-T-2	47700874	46931464	7.04	0.03	96.59	90.76	42.31
GW2-T-3	56100914	54835492	8.23	0.03	98.03	94.06	42.66
TW4-T-1	52069446	50928956	7.64	0.03	96.56	90.74	42.9
TW4-T-2	45620744	44729320	6.71	0.03	96.45	90.43	42.64
TW4-T-3	71530116	70207462	10.53	0.03	97.99	93.85	42.49
JW4-T-1	47337466	45334280	6.8	0.03	96.83	91.31	42.9
JW4-T-2	48245608	47285280	7.09	0.03	96.67	90.96	42.94
JW4-T-3	49281826	47621538	7.14	0.03	96.9	91.47	43.24
GW4-T-1	50617994	49529000	7.43	0.03	97.1	91.94	42.52
GW4-T-2	45950224	45022460	6.75	0.03	96.65	90.86	42.34
GW4-T-3	52371150	51190992	7.68	0.03	96.99	91.69	42.47
TW8-T-1	43201464	42072442	6.31	0.03	96.74	91.08	42.26
TW8-T-2	52193404	51756736	7.76	0.03	97.07	91.84	42.06
TW8-T-3	67846342	66852522	10.03	0.03	96.16	89.86	41.75
JW8-T-1	52210100	51228920	7.68	0.03	96.67	90.98	42.46
JW8-T-2	48314350	47651470	7.15	0.03	96.79	91.21	42.66
JW8-T-3	43779312	43190978	6.48	0.03	96.48	90.56	42.55
GW8-T-1	48207044	47256586	7.09	0.03	96.76	91.12	41.47
GW8-T-2	49923938	48784034	7.32	0.03	97.01	91.7	42.2
GW8-T-3	49184890	48040484	7.21	0.03	96.97	91.61	41.73
