# Supplementary material for: Integrated analysis of metabolome and transcriptome reveals the mechanism of divergent acute heat stress responses in mango cultivars
Source: Front Plant Sci. 2026 Jun 12;17:1805686. doi: 10.3389/fpls.2026.1805686 (PMC13303361; doi:10.3389/fpls.2026.1805686)
Supplement: Supplementary file 1 [file DataSheet1.zip › Supplementary Figure and Table/Supplementary Table S2.xlsx]

## Sheet: Sheet1
	TW2	TW4	TW8	JW2	JW4	JW8	GW2	GW4	GW8	Description
Photosynthesis	log2FC	log2FC	log2FC	log2FC	log2FC	log2FC	log2FC	log2FC	log2FC
LOC123192186	1.28	/	/	1.58	1.76	/	1.92	/	/	K02639 (RefSeq) ferredoxin, root R-B2-like (A)
LOC123192263	/	/	/	1.14	/	/	/	/	-1.15	K02639 ferredoxin | (RefSeq) ferredoxin-A-like (A)
LOC123192746	/	/	/	-3.15	-2.23	/	-3.57	-1.22	/	K02115 F-type H+-transporting ATPase subunit gamma | (RefSeq) LOW QUALITY PROTEIN: ATP synthase gamma chain, chloroplastic-like (A)
LOC123193179	/	/	/	1.23	1.31	/	1.55	/	/	K02639 ferredoxin | (RefSeq) ferredoxin, root R-B1-like (A)
LOC123194345	1.04	/	/	1.13	/	/	/	/	/	K02109 F-type H+-transporting ATPase subunit b | (RefSeq) ATP synthase subunit b', chloroplastic (A)
LOC123196593	/	-2.49	-1.27	-1.97	-3.4	-2.68	-1.74	4.07	-2.11	cytochrome b6-f complex iron-sulfur subunit
LOC123196908	/	/	/	1.39	1.15	-1.12	1.14	/	-1.72	ferredoxin--NADP+ reductase
LOC123199352	1.65	/	/	2.58	2.58	/	2.13	1.37	-1.51	K02701 photosystem I subunit PsaN | (RefSeq) photosystem I reaction center subunit N, chloroplastic-like (A)
LOC123199415	/	/	-1.35	1.36	1.13	-1.09	/	/	-2.09	K02716 photosystem II oxygen-evolving enhancer protein 1 | (RefSeq) oxygen-evolving enhancer protein 1, chloroplastic (A)
LOC123200131	/	-1.31	/	-1.14	-1.35	-1.64	-1.1	-1.16	-1.14	K02717 photosystem II oxygen-evolving enhancer protein 2 | (RefSeq) psbP-like protein 1, chloroplastic isoform X1 (A)
LOC123201322	-1.67	-2.94	/	-1.06	-1.69	-1.67	-1.96	-1.06	-1.6	K02109 F-type H+-transporting ATPase subunit b | (RefSeq) ATP synthase subunit b', chloroplastic-like (A)
LOC123203369	1.32	/	/	2.46	2.49	/	2.19	1.02	/	K08901 photosystem II oxygen-evolving enhancer protein 3 | (RefSeq) photosynthetic NDH subunit of lumenal location 3, chloroplastic-like (A)
LOC123205284	1.43	/	/	3.24	2.78	/	1.8	1.66	-1.26	K02698 photosystem I subunit X | (RefSeq) photosystem I reaction center subunit psaK, chloroplastic-like (A)
LOC123206435	1.6	/	/	2.44	2.32	/	2.6	1.49	-1.28	K02701 photosystem I subunit PsaN | (RefSeq) photosystem I reaction center subunit N, chloroplastic-like (A)
LOC123209634	1.55	1.3	/	1.19	1.39	/	1.84	/	/	K02639 ferredoxin | (RefSeq) ferredoxin, root R-B2 (A)
LOC123213774	1.35	1.46	/	1.15	1.53	/	1.47	/	/	K02641 ferredoxin--NADP+ reductase [EC:1.18.1.2] | (RefSeq) ferredoxin--NADP reductase, leaf-type isozyme, chloroplastic (A)
LOC123216009	3.24	2.49	1.05	4.4	4.19	2.46	4.13	2.94	1.9	K08903 photosystem II 13kDa protein | (RefSeq) photosystem II reaction center PSB28 protein, chloroplastic-like (A)
LOC123216458	/	/	/	2.73	2.27	/	/	1.42	/	K02701 photosystem I subunit PsaN | (RefSeq) photosystem I reaction center subunit N, chloroplastic-like (A)
LOC123218697	-1.32	-1.97	/	-1.28	-1.34	/	-2.56	/	-1.03	K02717 photosystem II oxygen-evolving enhancer protein 2 | (RefSeq) LOW QUALITY PROTEIN: oxygen-evolving enhancer protein 2, chloroplastic-like (A)
LOC123219125	1.23	/	/	1.32	1.4	/	/	/	-1.54	K02694 photosystem I subunit III | (RefSeq) photosystem I reaction center subunit III, chloroplastic-like (A)
LOC123219394	1.37	1.29	/	1.65	3.15	1.38	1.79	/	1.36	K02641 ferredoxin--NADP+ reductase [EC:1.18.1.2] | (RefSeq) ferredoxin--NADP reductase, root isozyme, chloroplastic-like (A)
LOC123219831	1.26	/	-1.08	1.4	1.03	-1.14	1.25	/	-1.61	K02695 photosystem I subunit VI | (RefSeq) photosystem I reaction center subunit VI-2, chloroplastic-like (A)
LOC123220894	-1.34	-2.94	/	-3.24	-3.06	2.54	-4.63	-2.56	-1.49	K08902 photosystem II Psb27 protein | (RefSeq) photosystem II repair protein PSB27-H1, chloroplastic-like (A)
LOC123221168	-1.57	1.97	/	-1.11	-1.7	-1.07	2.53	1.68	/	K03541 photosystem II 10kDa protein | (RefSeq) photosystem II 10 kDa polypeptide, chloroplastic (A)
LOC123221260	-1.29	-4.12	/	-1.42	-2.98	1.28	-3.44	-1.56	-1.66	K02639 ferredoxin | (RefSeq) ferredoxin C 1, chloroplastic (A)
LOC123222379	-1.43	-1.9	/	-2.14	-2.06	/	-1.19	/	-1.3	K02692 photosystem I subunit II | (RefSeq) photosystem I reaction center subunit II, chloroplastic-like (A)
LOC123222434	4.36	/	/	1.81	2.19	4.32	/	/	/	K02693 photosystem I subunit IV | (RefSeq) photosystem I reaction center subunit IV B, chloroplastic-like (A)
LOC123222698	-2.56	/	/	-3.28	-2.5	-1.14	/	/	-1.23	K02639 ferredoxin | (RefSeq) ferredoxin C 2, chloroplastic (A)
LOC123222800	-1.68	-1.29	/	1.72	1.69	/	/	/	-1.61	K02721 photosystem II PsbW protein | (RefSeq) photosystem II reaction center W protein, chloroplastic-like (A)
LOC123222866	-1.3	/	-1.13	-1.12	/	-1.27	/	/	-1.87	K02717 photosystem II oxygen-evolving enhancer protein 2 | (RefSeq) oxygen-evolving enhancer protein 2, chloroplastic-like (A)
LOC123223477	-3.42	-5.32	-1.71	-4.82	-5.58	/	-6.18	/	/	K08902 photosystem II Psb27 protein | (RefSeq) photosystem II repair protein PSB27-H1, chloroplastic (A)
LOC123224144	1.47	1.26	/	1.34	1.37	/	1.07	/	/	K02636 cytochrome b6-f complex iron-sulfur subunit [EC:7.1.1.6] | (RefSeq) cytochrome b6-f complex iron-sulfur subunit, chloroplastic-like (A)
LOC123226034	2.78	2.78	2.01	2.67	3.04	3.04	1.79	1.54	2.2	K02639 ferredoxin | (RefSeq) ferredoxin, root R-B1-like (A)
LOC123227269	1.58	/	/	2.89	2.44	/	1.43	/	-1.38	K02698 photosystem I subunit X | (RefSeq) photosystem I reaction center subunit psaK, chloroplastic-like (A)
LOC123227991	-1.45	-1.27	/	-1.69	-1.29	-1.62	-2.21	-1.11	-1.33	K02717 photosystem II oxygen-evolving enhancer protein 2 | (RefSeq) psbP-like protein 1, chloroplastic isoform X1 (A)
LOC123228183	/	-1.58	/	-1.09	/	/	-1.6	/	/	K02115 F-type H+-transporting ATPase subunit gamma | (RefSeq) ATP synthase gamma chain, chloroplastic-like isoform X1 (A)
LOC123228939	2.25	1.61	/	2.94	3	/	2.48	1.26	/	K03542 photosystem II 22kDa protein | (RefSeq) photosystem II 22 kDa protein, chloroplastic (A)
LOC123229825	-1.48	-1.4	/	-1.12	-1.11	/	-1.79	-1.09	/	K02113 F-type H+-transporting ATPase subunit delta | (RefSeq) ATP synthase delta chain, chloroplastic-like (A)
novel.2153	1.53	1.15	/	2.03	2.03	/	2.01	/	/	K03542 photosystem II 22kDa protein | (RefSeq) photosystem II 22 kDa protein, chloroplastic-like (A)
novel.216	-1.97	/	-1.77	1.4	1.48	/	/	/	-1.86	K02690 photosystem I P700 chlorophyll a apoprotein A2 | (RefSeq) psaB, CGW73_pgp065; photosystem I P700 apoprotein A2 (A)
novel.366	3.08	2.36	/	3.29	2.6	1.97	2.58	3.52	/	K02706 photosystem II P680 reaction center D2 protein [EC:1.10.3.9] | (RefSeq) psbD, CGW73_pgp061; photosystem II protein D2 (A)
Antenna proteins
LOC123192293	2.43	2.16	/	3.48	3.51	1.34	2.78	2.04	/	K08912 light-harvesting complex II chlorophyll a/b binding protein 1 | (RefSeq) chlorophyll a-b binding protein of LHCII type 1 (A)
LOC123193247	1.22	/	-1.3	1.3	1.48	-1.25	/	/	-2.25	K08915 light-harvesting complex II chlorophyll a/b binding protein 4 | (RefSeq) chlorophyll a-b binding protein CP29.3, chloroplastic (A)
LOC123201889	1.53	1.38	/	2.73	2.79	1.14	2.82	2.41	/	K08914 light-harvesting complex II chlorophyll a/b binding protein 3 | (RefSeq) chlorophyll a-b binding protein 3, chloroplastic-like (A)
LOC123202503	-1.89	-1.73	-1.67	-1.44	-1.62	-1.72	-1.57	/	-2.1	K08915 light-harvesting complex II chlorophyll a/b binding protein 4 | (RefSeq) chlorophyll a-b binding protein CP29.2, chloroplastic-like (A)
LOC123204429	1.1	/	/	1.42	1.05	/	/	/	-1.48	K08910 light-harvesting complex I chlorophyll a/b binding protein 4 | (RefSeq) chlorophyll a-b binding protein P4, chloroplastic-like (A)
LOC123206284	-2.28	-2.16	-1.8	-1.16	-1.44	-1.72	-1.69	/	-2.54	K08915 light-harvesting complex II chlorophyll a/b binding protein 4 | (RefSeq) chlorophyll a-b binding protein CP29.2, chloroplastic-like (A)
LOC123210272	1.71	1.42	/	3.53	3.38	1.11	1.84	1.65	/	K08914 light-harvesting complex II chlorophyll a/b binding protein 3 | (RefSeq) chlorophyll a-b binding protein 3, chloroplastic (A)
LOC123213100	1.58	1.41	-1.47	1.53	1.58	/	1.41	/	-1.75	K08908 light-harvesting complex I chlorophyll a/b binding protein 2 | (RefSeq) chlorophyll a-b binding protein, chloroplastic (A)
LOC123213966	1.66	/	/	2.9	2.38	/	/	/	-2.06	K08909 light-harvesting complex I chlorophyll a/b binding protein 3 | (RefSeq) photosystem I chlorophyll a/b-binding protein 3-1, chloroplastic (A)
LOC123215147	1.3	/	-1.24	1.78	1.59	/	1.26	/	-1.34	K08917 light-harvesting complex II chlorophyll a/b binding protein 6 | (RefSeq) chlorophyll a-b binding protein CP24 10A, chloroplastic (A)
LOC123216976	1.3	/	-1.19	2.75	2.45	/	2.14	1.61	/	K08913 light-harvesting complex II chlorophyll a/b binding protein 2 | (RefSeq) chlorophyll a-b binding protein 151, chloroplastic (A)
LOC123219288	1.61	/	-1.02	3.09	1.93	1.68	1.22	/	/	K08912 light-harvesting complex II chlorophyll a/b binding protein 1 | (RefSeq) chlorophyll a-b binding protein of LHCII type 1-like (A)
LOC123219291	1.76	1.75	/	3.75	1.2	1.94	2.95	1.95	/	K08912 light-harvesting complex II chlorophyll a/b binding protein 1 | (RefSeq) chlorophyll a-b binding protein of LHCII type 1-like (A)
LOC123224356	/	/	-1.4	1.03	/	/	/	/	-1.72	K08913 light-harvesting complex II chlorophyll a/b binding protein 2 | (RefSeq) chlorophyll a-b binding protein 151, chloroplastic-like (A)
LOC123229576	/	/	-1.17	/	/	-1.34	/	/	-1.84	K08916 light-harvesting complex II chlorophyll a/b binding protein 5 | (RefSeq) chlorophyll a-b binding protein CP26, chloroplastic (A)
novel.1384	/	/	/	2.65	3.59	2.97	3.77	4.82	2.71	K08912 light-harvesting complex II chlorophyll a/b binding protein 1 | (RefSeq) chlorophyll a-b binding protein of LHCII type 1-like (A)
novel.8	-1.99	-3.64	-2.6	/	-2.33	-2.23	/	/	/	K08915 light-harvesting complex II chlorophyll a/b binding protein 4 | (RefSeq) chlorophyll a-b binding protein CP29.2, chloroplastic-like (A)
Homeostasis related
LOC123194581	-1.21	-1.23	/	1.5	-1.66	/	-1.31	-1.03	/	calcium homeostasis endoplasmic reticulum protein-like [Mangifera indica]
LOC123207495	1.63	1.96	/	1.62	1.97	/	/	/	/	pyridoxal phosphate homeostasis protein-like isoform X1 [Mangifera indica]
LOC123218208	1.55	1.51	/	/	/	/	/	/	/	pyridoxal phosphate homeostasis protein [Mangifera indica]
LOC123219407	2.45	2.35	/	2.19	2.4	-2.2	2	1.41	/	pyridoxal phosphate homeostasis protein-like [Mangifera indica]
Stomata related
LOC123194655	/	1.02	/	/	/	/	1.16	/	/	LOC123194655 Protein stomata cytokinesis defective 1
LOC123204418	/	1.33	/	1.1	1.06	/	/	/	/	LOC123204418 Protein stomata cytokinesis defective 1
LOC123213240	/	2.04	/	/	/	/	/	1.33	/	LOC123213240 Protein open stomata 1
LOC123214691	-1.27	-1.77	-1.24	/	/	-1.29	-1.25	-1.45	-1.32	LOC123214691 Protein stomata cytokinesis defective 2
LOC123216008	5.7	5.36	2.96	3.4	3.97	3.97	6.36	5.31	4.63	LOC123216008 Protein stomata density and distribution 1
LOC123216753	1.17	1.64	/	1.39	1.67	/	1.49	1.15	/	LOC123216753 Protein stomata cytokinesis defective 2
LOC123223152	1.32	1.53	/	1.35	1.54	/	1.42	/	/	LOC123223152 Protein stomata cytokinesis defective 2
LOC123225897	-2.65	-3.56	-1.49	-1.49	-1.79	-1.14	/	-2.35	/	LOC123225897 Stomatal closure-related actin-binding protein 3
novel.1134	-1.68	-1.86	/	-2.15	-2.13	-1.45	-1.77	/	-1.01	novel.1134 Protein open stomata 1
Heat stress related
LOC123192511	7.17	6.46	3.32	7.35	7.05	5.43	7.39	5.82	3.92	heat shock cognate 70 kDa protein 2-like [Mangifera indica]
LOC123192813		1.04	/	/	/	/	/	/	/	stromal 70 kDa heat shock-related protein, chloroplastic-like [Mangifera indica]
LOC123192814	7.24	3.7	1.32	4.31	4.61	1.75	3.91	2.61	/	stromal 70 kDa heat shock-related protein, chloroplastic-like [Mangifera indica]
LOC123193086	9.44	10.28	6.69	10.57	12	10.84	13.22	13.15	11.71	22.7 kDa class IV heat shock protein-like [Mangifera indica]
LOC123193482	3.33	2.63	1.27	3.14	3.13	3.19	1.16	/	2.13	heat shock factor protein HSF24-like [Mangifera indica]
LOC123193619	1.24	/	/	2.01	/	/	/	/	-1.73	LOW QUALITY PROTEIN: 15.4 kDa class V heat shock protein [Mangifera indica]
LOC123194060	7.23	6.69	4.37	6.73	7.53	6.65	5.01	3.8	2.66	heat shock 70 kDa protein [Mangifera indica]
LOC123194564	8.2	7.94	3.11	9.3	9.27	5.97	9.06	7.96	4.76	heat shock factor protein HSF30-like [Mangifera indica]
LOC123196737	/	/	1.04	/	/	1.19	/	/	1.28	heat shock factor protein HSF8 isoform X1 [Mangifera indica]
LOC123197615	13.09	12.57	7.79	12.38	12.5	9.08	12.93	11.21	8.77	heat shock 22 kDa protein, mitochondrial-like [Mangifera indica]
LOC123197638	11.01	10.99	6.9	9.72	9.91	8	9.97	8.84	8.25	heat shock 22 kDa protein, mitochondrial-like [Mangifera indica]
LOC123197811	7.58	7.03	1.86	9.32	9.34	5.08	7.73	6.18	2.65	heat shock protein 90-1-like [Mangifera indica]
LOC123197935	/	/	/	/	/	8.35	/	4.37	5.76	heat shock 70 kDa protein BIP1-like [Mangifera indica]
LOC123198003	12.44	12.26	7.29	13.28	13.44	9.96	12.02	10.62	7.63	18.1 kDa class I heat shock protein-like [Mangifera indica]
LOC123199751	3.46	3.7	1.73	2.13	2.56	2.34	2.26	1.34	1.52	heat shock factor protein HSF24-like [Mangifera indica]
LOC123199981	15.16	14.74	10.02	14.26	14.45	11.15	14.42	12.78	10.14	17.3 kDa class II heat shock protein-like [Mangifera indica]
LOC123199983	13.94	13.52	8.67	15.22	15.43	12.07	8.59	7.27	4.32	17.3 kDa class II heat shock protein-like [Mangifera indica]
LOC123200014	12.07	11.73	7.14	11.43	11.59	8.25	11.87	10.41	7.27	18.2 kDa class I heat shock protein-like [Mangifera indica]
LOC123200068	11.19	10.7	5.95	13.25	13.14	9.7	11.68	10.38	7.38	17.9 kDa class II heat shock protein-like [Mangifera indica]
LOC123200161	12.42	11.67	7.09	13.79	13.46	9.87	13.46	12.17	8.89	17.9 kDa class II heat shock protein-like [Mangifera indica]
LOC123200172	13.7	12.26	7.85	15.98	15.65	12.46	15.11	13.41	9.93	17.1 kDa class II heat shock protein-like [Mangifera indica]
LOC123200177	14.93	14.65	10.25	15.89	15.81	12.39	14.44	13.02	9.73	17.1 kDa class II heat shock protein-like [Mangifera indica]
LOC123200189	13.33	13.12	8.06	14.41	14.6	11.24	13.93	12.31	9.2	17.3 kDa class II heat shock protein-like [Mangifera indica]
LOC123200828	15.74	15.22	10.04	15.81	15.75	12.2	14.75	13.07	9.6	heat shock factor protein HSF30-like [Mangifera indica]
LOC123200930	14.96	14.37	9.48	11.69	11.53	8.45	16.81	15.34	12.22	17.3 kDa class II heat shock protein-like [Mangifera indica]
LOC123201128	4.9	5.11	/	2.17	2.12	/	5.8	4.96	2.95	heat shock factor protein HSF30-like [Mangifera indica]
LOC123201471	1.89	1.69	-1.11	1.81	1.83	/	1.86	/	/	21.7 kDa class VI heat shock protein [Mangifera indica]
LOC123202013	5.63	5.22	/	5.39	5.48	2.19	6.03	4.58	1.64	heat shock protein 81-1-like [Mangifera indica]
LOC123202040	4.81	4.18	/	4.67	4.57	2.05	4.94	3.37	1.22	heat shock 70 kDa protein 1 [Mangifera indica]
LOC123202775	5.65	5.29	2.1	5.62	5.73	3.77	6	4.89	3.22	18.5 kDa class I heat shock protein-like [Mangifera indica]
LOC123204327	4.09	4.96	3.04	3.78	4.4	4.67	/	/	5.02	18.5 kDa class I heat shock protein-like [Mangifera indica]
LOC123205045	9.04	8.28	3.46	10.11	10.1	6.23	9.55	7.76	4.8	heat shock 70 kDa protein 4-like [Mangifera indica]
LOC123205311	/	/	/	/	-1.23	/	/	/	/	heat shock 70 kDa protein 16-like isoform X1 [Mangifera indica]
LOC123206945	11.35	14.01	11.03	8.92	12.72	13.69	/	7.83	10.45	18.1 kDa class I heat shock protein-like [Mangifera indica]
LOC123207126	3.81	4.38	1.98	2.41	3.03	2.52	2.28	1.41	1.8	heat shock factor protein HSF24-like [Mangifera indica]
LOC123207823	13.97	13.7	7.99	13.64	14.03	9.48	13.67	12.02	7.98	heat shock protein 83-like [Mangifera indica]
LOC123208049	7.2	5.13	/	5.33	5.35	2.03	5.67	4.17	1.49	heat shock protein 81-1-like [Mangifera indica]
LOC123208933	8.83	8.76	/	7.6	8.41	5.45	8.88	7.72	5.66	18.1 kDa class I heat shock protein-like [Mangifera indica]
LOC123209393	10.69	10.08	5.11	11.61	11.76	8	12.32	10.8	7.3	18.1 kDa class I heat shock protein-like [Mangifera indica]
LOC123209788	7.96	7.13	2.44	7.18	7	3.48	7.3	5.68	2.78	activator of 90 kDa heat shock protein ATPase homolog 1-like [Mangifera indica]
LOC123211365	6.8	6.31	2.55	6.16	6.31	3.91	6.65	5.41	3.84	heat shock 70 kDa protein 15-like [Mangifera indica]
LOC123211939	13.06	12.83	9.01	13.62	13.94	10.95	12.77	11.25	8.83	heat shock cognate 70 kDa protein-like [Mangifera indica]
LOC123212230	11.74	11.34	8.08	12.58	12.75	10.1	11.92	10.31	8.88	heat shock cognate 70 kDa protein-like [Mangifera indica]
LOC123212528	12.71	12.23	6.56	12.7	12.85	8.93	12.74	11.24	7.04	17.4 kDa class III heat shock protein [Mangifera indica]
LOC123213702	/	/	/	/	/	/	/	/	/	heat shock 70 kDa protein 17-like isoform X1 [Mangifera indica]
LOC123213763	13.02	12.67	7.85	12.72	12.91	9.12	13.23	11.82	8.71	22.7 kDa class IV heat shock protein-like [Mangifera indica]
LOC123213910	2.97	2.91	/	2.05	2.41	/	3	2.36	/	heat shock protein 90-5, chloroplastic [Mangifera indica]
LOC123214219	/	1.4	/	/	/	/	/	/	/	stromal 70 kDa heat shock-related protein, chloroplastic [Mangifera indica]
LOC123215114	4.91	5.41	1.63	3.41	4	2	4.25	3.26	2.27	heat shock 70 kDa protein, mitochondrial [Mangifera indica]
LOC123217086	4.03	4.09	1.13	/	3.73	1.64	3.05	2.27	1.26	heat shock protein 90-5, chloroplastic-like [Mangifera indica]
LOC123217347	3.99	3.37	/	3.49	3.45	/	3.17	1.84	/	heat shock 70 kDa protein 1-like [Mangifera indica]
LOC123218116	11.71	11.26	6.99	12.25	12.6	9.53	11.91	10.53	8.04	heat shock 70 kDa protein-like [Mangifera indica]
LOC123218685	6.37	5.91	1.44	5.4	5.53	2.48	6.33	4.83	1.97	heat shock protein 81-1 [Mangifera indica]
LOC123218812	3.66	4.01	1.27	2.9	3.36	1.8	3	2.24	1.49	heat shock 70 kDa protein 14-like [Mangifera indica]
LOC123219240	8.75	8.48	5.04	9.62	9.67	1.76	8.59	6.9	6.36	26.5 kDa heat shock protein, mitochondrial [Mangifera indica]
LOC123221243	2.01	3.24	1.88	-3.53	-2.8	-1.82	2.53	2.15	3.22	heat shock 70 kDa protein 17-like [Mangifera indica]
LOC123221325	6.6	6.82	3.41	1.44	1.43	1.36	7.11	6.04	4.8	heat shock 70 kDa protein 8 isoform X1 [Mangifera indica]
LOC123223088	/	/	-1.66	-1.4	-1.18	-2.47	-1.01	-1.15	-2.39	18.1 kDa class I heat shock protein-like [Mangifera indica]
LOC123224257	4.29	4.29	1	3.62	3.96	1.6	4.49	3.64	1.75	heat shock protein 90-6, mitochondrial-like [Mangifera indica]
LOC123224828	8.61	8.35	3.99	8.73	9	5.78	8.88	7.45	5.23	heat shock 22 kDa protein, mitochondrial-like [Mangifera indica]
LOC123225036	12.08	11.55	6.64	11.84	12	8.74	11.95	10.17	7.16	18.5 kDa class I heat shock protein-like [Mangifera indica]
LOC123225130	6.85	6.64	2.03	6.72	7.34	4.2	5.99	5.16	2.95	17.4 kDa class I heat shock protein-like [Mangifera indica]
LOC123225176	13.67	13.52	8.79	14.2	14.51	10.92	13.35	12	8.46	18.2 kDa class I heat shock protein-like [Mangifera indica]
LOC123225205	8.75	8.18	4.12	9.72	9.66	6.44	8.64	7.1	4.77	heat shock cognate 70 kDa protein 2-like [Mangifera indica]
LOC123225219	11.67	11.2	6	13.34	13.35	9.06	13.19	11.86	7.92	heat shock protein 83 [Mangifera indica]
LOC123225253	9.54	9.17	3.74	8.93	9.07	5.51	8.09	6.71	3.71	15.7 kDa heat shock protein, peroxisomal [Mangifera indica]
LOC123225557	11.74	11.35	6.81	12.37	12.69	9.01	11.8	10.34	7.06	18.5 kDa class I heat shock protein-like [Mangifera indica]
LOC123225558	11.21	10.39	5.67	10.62	10.5	6.86	10.87	9.25	6.07	18.2 kDa class I heat shock protein-like [Mangifera indica]
LOC123225974	13.14	12.95	8.01	12.83	13.34	9.47	13.51	11.87	8.65	18.2 kDa class I heat shock protein-like [Mangifera indica]
LOC123225975	12.54	11.08	6.89	12.68	12.91	9.55	9.68	8.54	7.69	LOW QUALITY PROTEIN: 18.2 kDa class I heat shock protein-like [Mangifera indica]
LOC123226471	11.29	11.29	7.59	/	/	/	/	/	/	heat shock 22 kDa protein, mitochondrial-like [Mangifera indica]
LOC123226663	/	/	/	/	/	/	/	/	/	heat shock 70 kDa protein 16-like isoform X3 [Mangifera indica]
LOC123227247	/	/	/	/	/	7.42	/	/	7.92	18.1 kDa class I heat shock protein-like [Mangifera indica]
LOC123227671	7.56	6.91	2.94	8.67	8.5	5.98	8.54	6.72	3.83	heat shock cognate 70 kDa protein 2 [Mangifera indica]
LOC123228141	2.22	2.19	1.32	2.15	2.66	1.78	1.51	1.05	1.85	heat shock 70 kDa protein, mitochondrial-like isoform X1 [Mangifera indica]
LOC123229840	10.42	10.06	5.07	11.18	11.38	7.37	11.3	9.91	6.68	22.0 kDa class IV heat shock protein [Mangifera indica]
novel.311	11.57	11.35	6.18	10.97	11.35	7.55	11.95	10.4	7.34	heat shock protein 83 [Manihot esculenta]
novel.7	14.08	13.94	9.65	15.6	16.15	13.48	13.78	12.92	10.77	17.6 kDa class I heat shock protein-like [Durio zibethinus]
MAPK and plant hormone related
LOC123207074	/	-2.93	-1.35	-1.81	-1.4	-1.49	-1.87	-1.64	-1.98	K14510 serine/threonine-protein kinase CTR1 [EC:2.7.11.1] | (RefSeq) serine/threonine-protein kinase CTR1-like isoform X1 (A)
LOC123207782	/	/	/	/	/	-1.54	-3.43	-2.69	-2.15	K13422 transcription factor MYC2 | (RefSeq) LOW QUALITY PROTEIN: transcription factor MYC2-like (A)
LOC123208799	/	/	/	-1.17	-1.3	/	-1.18	/	/	K14514 ethylene-insensitive protein 3 | (RefSeq) ETHYLENE INSENSITIVE 3-like 1 protein (A)
LOC123209318	/	-6.21	1.66	/	/	2.16	/	/	2.37	K14514 ethylene-insensitive protein 3 | (RefSeq) ETHYLENE INSENSITIVE 3-like 3 protein (A)
LOC123209960	2.99	2.35	/	2.98	2.66	/	3.61	2.22	/	K14510 serine/threonine-protein kinase CTR1 [EC:2.7.11.1] | (RefSeq) serine/threonine-protein kinase CTR1-like isoform X1 (A)
LOC123210001	1.61	1.54	/	1.38	1.6	1.37	1.57	/	1.79	K14498 serine/threonine-protein kinase SRK2 [EC:2.7.11.1] | (RefSeq) serine/threonine-protein kinase SAPK3-like (A)
LOC123210251	/	/	-1.53	/	/	-2.2	/	/	/	K13422 transcription factor MYC2 | (RefSeq) LOW QUALITY PROTEIN: transcription factor MYC2-like (A)
LOC123210266	4.97	3.69	/	4.81	4.86	1.84	4.26	4.18	1.58	K14498 serine/threonine-protein kinase SRK2 [EC:2.7.11.1] | (RefSeq) serine/threonine-protein kinase SAPK2-like (A)
LOC123210438	-7.65	-6.28	-1.18	-5.94	-5	/	-6.93	-2.83	-1.1	K13422 transcription factor MYC2 | (RefSeq) LOW QUALITY PROTEIN: transcription factor MYC2-like (A)
LOC123211133	/	/	/	-1.36	-1.2	/	-1.29	/	/	K14497 protein phosphatase 2C [EC:3.1.3.16] | (RefSeq) protein phosphatase 2C 16-like isoform X1 (A)
LOC123211222	-1.78	/	/	-3.23	-2.56	/	-1.08	/	/	K14509 ethylene receptor [EC:2.7.13.-] | (RefSeq) ethylene receptor 2-like (A)
LOC123211382	1.95	1.7	/	1.72	1.36	/	1.43	/	/	K14497 protein phosphatase 2C [EC:3.1.3.16] | (RefSeq) protein phosphatase 2C 51-like isoform X1 (A)
LOC123211651	2.18	2.27	/	2.48	2.65	1.63	2.83	2.44	1.86	K13422 transcription factor MYC2 | (RefSeq) LOW QUALITY PROTEIN: transcription factor MYC2-like (A)
LOC123212490	/	1.58	/	/	/	/	1.04	1.11	1.22	K14496 abscisic acid receptor PYR/PYL family | (RefSeq) abscisic acid receptor PYL3-like (A)
LOC123213453	-1.96	/	/	/	/	/	/	/	/	K13422 transcription factor MYC2 | (RefSeq) LOW QUALITY PROTEIN: transcription factor MYC2-like (A)
LOC123214053	/	/	/	-2.34	-4.19	/	-3.33	-1.69	/	K13422 transcription factor MYC2 | (RefSeq) transcription factor MYC2-like (A)
LOC123214141	/	-6.5	/	1.27	1.36	/	1.03	/	/	K14498 serine/threonine-protein kinase SRK2 [EC:2.7.11.1] | (RefSeq) serine/threonine-protein kinase SRK2A (A)
LOC123214617	1.26	/	/	/	/	/	/	/	/	K14496 abscisic acid receptor PYR/PYL family | (RefSeq) abscisic acid receptor PYL4-like (A)
LOC123215681	-1.8	-2.43	-1.3	-1.92	-1.5	-2.05	-1.62	-1.28	-1.44	K13422 transcription factor MYC2 | (RefSeq) LOW QUALITY PROTEIN: transcription factor MYC2-like (A)
LOC123215944	-3.32	-4.74	/	-1.7	-4.3	-2.79	-5.51	-1.12	-3.29	K13422 transcription factor MYC2 | (RefSeq) LOW QUALITY PROTEIN: transcription factor MYC2-like (A)
LOC123216301	/	/	/	/	/	/	-2.23	-1.26	-2.64	K13422 transcription factor MYC2 | (RefSeq) transcription factor MYC2-like (A)
LOC123217018	3.04	3.61	2.38	2.66	3.11	2.52	2.98	3.17	2.39	K14509 ethylene receptor [EC:2.7.13.-] | (RefSeq) ethylene response sensor 1 isoform X1 (A)
LOC123217267	/	/	/	/	1.07	/	/	/	/	K14496 abscisic acid receptor PYR/PYL family | (RefSeq) abscisic acid receptor PYL9-like (A)
LOC123217277	-2.6	-1.75	/	-2.06	-1.71	/	-2.47	/	/	K13422 transcription factor MYC2 | (RefSeq) LOW QUALITY PROTEIN: transcription factor MYC2-like (A)
LOC123217642	-2.28	-2.02	/	-1.75	-2.24	-1.76	-1.64	-1.3	-1.26	K13422 transcription factor MYC2 | (RefSeq) transcription factor MYC2-like (A)
LOC123218297	/	/	/	-1.48	-1.49	/	-1.37	/	-1.02	K14510 serine/threonine-protein kinase CTR1 [EC:2.7.11.1] | (RefSeq) serine/threonine-protein kinase CTR1 (A)
LOC123219486	1.02	-3	/	-1.1	-1.3	1.13	-7.22	/	/	K13422 transcription factor MYC2 | (RefSeq) LOW QUALITY PROTEIN: transcription factor MYC2-like (A)
LOC123220129	-2.07	-1.95	/	-1.49	-1.69	-1.38	-2.34	/	2.15	K14510 serine/threonine-protein kinase CTR1 [EC:2.7.11.1] | (RefSeq) serine/threonine-protein kinase CTR1-like (A)
LOC123220351	-5.53	-2.02	/	-2.94	-1.7	1.78	-2.44	-1.11	/	K14510 serine/threonine-protein kinase CTR1 [EC:2.7.11.1] | (RefSeq) serine/threonine-protein kinase CTR1-like isoform X1 (A)
LOC123220448	-5.21	-1.77	2.08	1.42	-2.3	2.78	-4.13	1.03	/	K14516 ethylene-responsive transcription factor 1 | (RefSeq) ethylene-responsive transcription factor 1B-like (A)
LOC123220600	/	/	/	-1.17	-1.31	-3.92	/	/	/	K14498 serine/threonine-protein kinase SRK2 [EC:2.7.11.1] | (RefSeq) serine/threonine-protein kinase SAPK10-like (A)
LOC123220628	-2.28	9.19	/	1.76	8.34	-2.84	/	/	/	K14516 ethylene-responsive transcription factor 1 | (RefSeq) ethylene-response factor C3-like (A)
LOC123220746	-2.69	-2.09	/	-1.53	7.07	5.09	-2.6	-1.44	/	K14510 serine/threonine-protein kinase CTR1 [EC:2.7.11.1] | (RefSeq) serine/threonine-protein kinase CTR1 (A)
LOC123220977	2.35	/	2.17	2.19	2.25	4.78	/	1.1	1.98	K14509 ethylene receptor [EC:2.7.13.-] | (RefSeq) ethylene receptor 2-like (A)
LOC123221240	-1.27	3.39	/	2.72	2.83	-1.43	2.76	2.85	/	K14509 ethylene receptor [EC:2.7.13.-] | (RefSeq) protein EIN4-like (A)
LOC123222807	1.28	-1.62	/	1.2	2.06	-1.02	-3.38	/	-1.95	K13422 transcription factor MYC2 | (RefSeq) LOW QUALITY PROTEIN: transcription factor MYC2-like (A)
LOC123222917	-2.94	-4.8	1.5	-4.77	-1.43	1.98	-7.51	-1.43	-1.71	K14516 ethylene-responsive transcription factor 1 | (RefSeq) ethylene-response factor C3-like (A)
LOC123222968	/	/	/	/	/	/	/	/	/	K13422 transcription factor MYC2 | (RefSeq) LOW QUALITY PROTEIN: transcription factor MYC2-like (A)
LOC123223080	/	/	/	/	/	/	-3.44	-2.58	-1.12	K14496 abscisic acid receptor PYR/PYL family | (RefSeq) abscisic acid receptor PYR1-like (A)
LOC123223202	1.07	1.3	-2.08	-3.52	-2.8	1.58	/	/	/	K14510 serine/threonine-protein kinase CTR1 [EC:2.7.11.1] | (RefSeq) serine/threonine-protein kinase CTR1 (A)
LOC123223398	-2.49	3.1	/	-2.66	-2.78	/	-1.66	/	/	K14497 protein phosphatase 2C [EC:3.1.3.16] | (RefSeq) protein phosphatase 2C 51-like isoform X1 (A)
LOC123223668	-2.7	-5.44	-1.82	/	/	/	/	/	/	K13422 transcription factor MYC2 | (RefSeq) transcription factor MYC2-like (A)
LOC123223709	/	/	/	/	/	1.6	/	/	1.05	K14509 ethylene receptor [EC:2.7.13.-] | (RefSeq) ethylene receptor-like (A)
LOC123223767	-3.35	-3.89	-1.12	-5.04	-2.89	-1.78	-6.76	-3.16	-1.25	K14496 abscisic acid receptor PYR/PYL family | (RefSeq) abscisic acid receptor PYL4 (A)
LOC123223885	-1.47	/	/	/	/	/	/	/	/	K13422 transcription factor MYC2 | (RefSeq) LOW QUALITY PROTEIN: transcription factor MYC2-like (A)
LOC123223893	-2.88	-1.5	/	-2.23	-2.25	/	-2.85	/	/	K13422 transcription factor MYC2 | (RefSeq) LOW QUALITY PROTEIN: transcription factor MYC2-like (A)
LOC123224051	-1.25	-1.26	/	/	-1.06	/	-1.61	/	/	K13422 transcription factor MYC2 | (RefSeq) LOW QUALITY PROTEIN: transcription factor MYC2-like (A)
LOC123224188	-2.23	-2.4	-1.29	-1.57	-1.7	-2.17	-1.33	/	-2.4	K13422 transcription factor MYC2 | (RefSeq) LOW QUALITY PROTEIN: transcription factor MYC2-like (A)
LOC123224338	/	/	/	-1	/	/	/	/	/	K14496 abscisic acid receptor PYR/PYL family | (RefSeq) abscisic acid receptor PYL9 (A)
LOC123224467	/	/	/	/	/	/	/	-1.85	-1.88	K13422 transcription factor MYC2 | (RefSeq) transcription factor MYC2-like (A)
LOC123224468	/	/	/	/	/	/	-1.82	-1.92	/	K13422 transcription factor MYC2 | (RefSeq) LOW QUALITY PROTEIN: transcription factor MYC2-like (A)
LOC123224675	/	/	1.27	/	/	1.71	/	/	1.6	K14514 ethylene-insensitive protein 3 | (RefSeq) ETHYLENE INSENSITIVE 3-like 3 protein (A)
LOC123225032	-4.7	-4.43	-1.68	-5.7	-6.52	-2.11	-2.78	-1.39	-3.69	K14510 serine/threonine-protein kinase CTR1 [EC:2.7.11.1] | (RefSeq) serine/threonine-protein kinase CTR1 (A)
LOC123225470	/	/	/	/	/	/	/	/	/	K14496 abscisic acid receptor PYR/PYL family | (RefSeq) abscisic acid receptor PYL8-like (A)
LOC123225514	/	/	-1.16	/	/	/	/	1.04	/	K14497 protein phosphatase 2C [EC:3.1.3.16] | (RefSeq) probable protein phosphatase 2C 24 isoform X1 (A)
LOC123225536	/	/	/	-3.44	-3.63	-1.43	-2.33	/	-1.62	K14496 abscisic acid receptor PYR/PYL family | (RefSeq) abscisic acid receptor PYL8-like (A)
LOC123225758	/	/	/	/	/	/	/	/	/	K14510 serine/threonine-protein kinase CTR1 [EC:2.7.11.1] | (RefSeq) serine/threonine-protein kinase CTR1 (A)
LOC123225763	1.28	/	/	/	/	/	/	/	-1.04	K14497 protein phosphatase 2C [EC:3.1.3.16] | (RefSeq) probable protein phosphatase 2C 75 isoform X1 (A)
LOC123225873	-2.03	-1.79	/	-2.51	-2.48	-1.85	-2.4	/	-1.66	K14514 ethylene-insensitive protein 3 | (RefSeq) protein ETHYLENE INSENSITIVE 3-like (A)
LOC123227424	-2.48	/	-1.13	-2.87	/	-2.45	/	/	/	K13422 transcription factor MYC2 | (RefSeq) LOW QUALITY PROTEIN: transcription factor MYC2-like (A)
LOC123227556	/	-2.64	-1.27	-1.52	-1.59	-1.84	/	/	-1.53	K14497 protein phosphatase 2C [EC:3.1.3.16] | (RefSeq) protein phosphatase 2C 37-like (A)
LOC123228258	-1.9	-1.98	/	-1.7	-2.06	-1.1	-2.04	-1	/	K14510 serine/threonine-protein kinase CTR1 [EC:2.7.11.1] | (RefSeq) serine/threonine-protein kinase CTR1-like isoform X1 (A)
LOC123228950	/	/	/	/	/	/	/	/	/	K14498 serine/threonine-protein kinase SRK2 [EC:2.7.11.1] | (RefSeq) serine/threonine-protein kinase SAPK2-like (A)
LOC123229000	/	-1.21	/	/	/	/	/	/	1.15	K14510 serine/threonine-protein kinase CTR1 [EC:2.7.11.1] | (RefSeq) serine/threonine-protein kinase CTR1 (A)
LOC123229150	/	-2.33	-1.9	/	/	/	/	/	/	K13422 transcription factor MYC2 | (RefSeq) LOW QUALITY PROTEIN: transcription factor MYC2-like (A)
LOC123229958	/	-2.11	/	-1.25	-1.54	/	-1.78	-2.08	/	K14510 serine/threonine-protein kinase CTR1 [EC:2.7.11.1] | (RefSeq) serine/threonine-protein kinase CTR1-like (A)
LOC123230027	/	/	/	/	/	/	/	/	/	K13422 transcription factor MYC2 | (RefSeq) LOW QUALITY PROTEIN: transcription factor MYC2-like (A)
novel.1443	1.31	1.55	/	/	/	1.71	1.66	1.19	1.2	K14497 protein phosphatase 2C [EC:3.1.3.16] | (RefSeq) protein phosphatase 2C 77-like (A)
novel.2241	-3.15	/	/	/	/	/	-2.08	/	/	K14515 EIN3-binding F-box protein | (RefSeq) EIN3-binding F-box protein 1-like (A)
novel.629	/	/	/	-3.03	-1.75	-3.24	/	/	/	K14516 ethylene-responsive transcription factor 1 | (RefSeq) ethylene-response factor C3-like (A)
novel.631	-1.02	/	/	/	-1.48	/	-1.59	/	/	K13422 transcription factor MYC2 | (RefSeq) LOW QUALITY PROTEIN: transcription factor MYC2-like (A)
novel.901	3.08	2.94	/	2.94	3.11	/	2.03	1.79	/	K14509 ethylene receptor [EC:2.7.13.-] | (RefSeq) ethylene response sensor 1 isoform X1 (A)
Note: In log2FC, genes marked in yellow are down-regulated, genes not marked in color are up-regulated, and "/" represents genes that do not show differential expression
