# Supplementary material for: Integrated analysis of metabolome and transcriptome reveals the mechanism of divergent acute heat stress responses in mango cultivars
Source: Front Plant Sci. 2026 Jun 12;17:1805686. doi: 10.3389/fpls.2026.1805686 (PMC13303361; doi:10.3389/fpls.2026.1805686)
Supplement: Supplementary file 1 [file DataSheet1.zip › Supplementary Figure and Table/Supplementary Table S3.xlsx]

## Sheet: Sheet1
Gene	Metabolite	r	p‑value
LOC123192271	mws0913	0.874	2.3e-11
LOC123192271	mws0582	-0.792	5.1e-08
LOC123192271	MWSmce116	0.341	0.041
LOC123192271	MWS20145	0.481	0.003
LOC123192271	pmb3114	0.618	5.8e-05
LOC123192271	pmp001273	0.406	0.014
LOC123192271	MW0108107	0.389	0.019
LOC123192299	mws0913	-0.121	0.483
LOC123192299	mws0582	0.234	0.17
LOC123192299	MWSmce116	0.732	4.9e-07
LOC123192299	MWS20145	-0.079	0.648
LOC123192299	pmb3114	0.012	0.945
LOC123192299	pmp001273	-0.212	0.214
LOC123192299	MW0108107	-0.151	0.379
LOC123192703	mws0913	0.563	0.0004
LOC123192703	mws0582	-0.178	0.299
LOC123192703	MWSmce116	0.164	0.341
LOC123192703	MWS20145	0.787	1e-08
LOC123192703	pmb3114	0.812	1.3e-09
LOC123192703	pmp001273	0.885	1.1e-12
LOC123192703	MW0108107	0.843	5.4e-11
Note: p‑values have been rounded. Actual p‑values smaller than 0.001 are presented in scientific notation.
